# Supplementary material for: Examining Associations Among Orthorexia Nervosa and Anthropometric Factors and Lifestyle Habits in an Italian University Community
Source: Nutrients. 2025 Jan 31;17(3):537. doi: 10.3390/nu17030537 (PMC11819917; doi:10.3390/nu17030537)
Supplement: Supplementary file 1 [file nutrients-17-00537-s001.zip]

Archive with 1 entries (1 files):
- nutrients-3428771-supplementary.pdf
